# Supplementary material for: Exome sequencing and prenatal skeletal abnormalities: comprehensive review and meta-analysis and way forward
Source: Front Genet. 2025 Jun 11;16:1502538. doi: 10.3389/fgene.2025.1502538 (PMC12188644; doi:10.3389/fgene.2025.1502538)
Supplement: Supplementary file 2 [file Supplementaryfile1.xls]

## Sheet: Sheet1
Genes
Number	Author	Case Number	Weeks of pregnancy	Ultrasound features	Gene	Variant site	Classication
1	Cao, et al	1	22	Light spot in heart of fetus,mild bilateral femoral bowing	COL1A1	c.644G>A	Pathogenic
2	Cao, et al	2	24+5	Bowing of the long bones,poor ossification of the skull and vertebrae, hypertelorism	COL1A1	c.2885G>A	Likely pathogenic
3	Cao, et al	3	20+6	Abnormality of calvarial morphology, short long bone,limb undergrowth, bowing of the long bones, fractures of the long bones	COL1A1	c.994G>A	Pathogenic
4	Cao, et al	4	20	Short long bones, bowing of the long bones	COL1A1	c.1002+5G>T	Likely pathogenic
5	Cao, et al	6	31+6	Proximal limb shortening	FGFR3	c.1138G>A	Pathogenic
6	Cao, et al	7	25	Short femur, polyhydramnios	FGFR3	c.1138G>A	Pathogenic
7	Cao, et al	8	25+4	Short long bones	FGFR3	c.1138G>A	Pathogenic
8	Zhang X, et al	1	22	FL 2.0 cm (<1st), A bell‐shaped chest,lemon‐shaped skull,protuberant abdomen,macrocephaly,depressed nasal bridge,and polyhydramnios(AFI 20.8 cm)	FGFR3	c.742C>T	Pathogenic
9	Zhang X, et al	2	22+2	FL 2.9 cm (<3rd),Curved femurs and tibiae	COL1A1	c.2263G>A	Pathogenic
10	Zhang X, et al	3	16	FL 1.0 cm (<1st),Mild narrow thorax,angulated femoral deformity with atypical fractures, and single umbilical artery	COL1A1	c.4108T>A	Likely pathogenic
11	Zhang X, et al	4	21+2	FL 1.7 cm (<1st),Narrow thorax, short ribs,curved limbs, lemon‐shaped skull, and widened bilateral ventricles	FGFR3	c.1118A>G	Pathogenic
12	Zhang X, et al	5	15	FL 0.9 cm (<1st),Curved limbs and hydrosarca	COL1A2	c.1604G>A	Likely pathogenic
13	Zhang X, et al	6	17+6	FL 0.3 cm (<1st),Mild narrow thorax, curved limbs, and lack of ossification of the skull	COL1A1	c.2613+5G>A	Pathogenic
14	Zhang X, et al	7	23	FL 2.7 cm (<1st),Angulated femurs	COL1A1	c.1706G>C	Likely pathogenic
15	Zhang X, et al	8	18	FL 1.0 cm (<1st),Curved limbs	COL1A1	c.3307G>C	Likely pathogenic
16	Zhang X, et al	9	21+5	FL 1.7 cm (<1st),Narrow thorax and curved limbs	FGFR3	c.742C>T	Pathogenic
17	Zhang X, et al	10	23	FL 1.8 cm (<1st),Narrow thorax and curved limbs	FGFR3	c.1118A>G	Pathogenic
18	Zhang X, et al	13	24+1	FL 3.75 cm (<3rd),Multiple joint contractures,hypoplastic nasal bone, and single umbilical artery	FLNB	c.565T>C	Likely pathogenic
19	Zhang X, et al	14	24+4	FL 3.0 cm (<1st),Mild narrow thorax and retrognathia	COL2A1	c.1501G>A	Pathogenic
20	Zhang X, et al	15	23+3	FL 3.2cm (<3rd),Angulated femurs	COL1A1	c.2299G>A	Pathogenic
21	Zhang X, et al	16	23+5	5 FL 1.6 cm (<1st),Narrow thorax,macrocephaly, and curved femurs like “telephone receiver‐shaped”	FGFR3	c.742C>T	Pathogenic
22	Zhang X, et al	17	12+2	Extremely short extremities (<1st),Narrow thorax, hydrosarca, absent spine, and cystic hygroma	COL2A1	c.2906G>T	Pathogenic
23	Zhang X, et al	18	20	FL 1.8 cm (<1st),Narrow thorax and retrognathia	COL2A1	c.1340G>A	Pathogenic
24	Zhang X, et al	19	19+2	FL 1.4 cm (<1st),Curved long bone and strawberry‐shaped skull	COL1A2	c.1190G>T	Likely pathogenic
25	Zhang X, et al	20	12	Extremely short extremities (<1st),Cystic hygroma	COL2A1	c.2681G>A	Pathogenic
26	Zhang X, et al	21	23+4	FL 3.2cm (<3th),Angulated femurs	COL1A2	c.982G>A	Pathogenic
27	Zhang L, et al	1	26	Clinical suspicion of fatal osteodysplasia or osteogenesis imperfecta.	ALPL	c.278C>T	Likely pathogenic
						c.997delG	Pathogenic
28	Zhang L, et al	2	24+1	Ultrasound showed that the fetus had short limbs.	ARSE	c.265A>G	Likely pathogenic
29	Zhang L, et al	3	24+6	Fetal whole body bone sonographic changes, clinical suspicion of osteogenesis imperfecta.	COL1A1	c.994G>A	Pathogenic
30	Zhang L, et al	4	18+3	Fetal skeletal dysplasia, clinical suspicion of osteogenesis imperfecta	COL1A1	c.1201-1G>C	Pathogenic
31	Zhang L, et al	5	31+3	The fetal femur and humerus were about 4 W+ less than the corrected gestational age, and no obvious abnormality was found before 31 weeks	COL1A1	c.2362G>A	Likely pathogenic
32	Zhang L, et al	6	30+1	The long bones of limbs are less than gestational age, bilateral femurs are slightly curved, the diameter of oval is larger, and the left ventricle has strong light spots.	COL1A1	c.2444G>C	Likely pathogenic
33	Zhang L, et al	7	24	Fetal lower limbs flexion, bilateral lateral ventricle high value. Congenital heart disease and limb flexion deformity were found in the last pregnancy ultrasound.	COL1A1	c.3168delC	Pathogenic
34	Zhang L, et al	8	26	Fetal femurs are short and slightly curved on both sides	COL1A1	c.3505G>A	Pathogenic
35	Zhang L, et al	9	21	The long bones of the fetus limbs are less than 4 standard deviation, the thoracic cavity is narrow; the nasal bone is absent, the eye spacing is widened; the scalp edema, the brain parenchyma is poor, the subdural effusion, and the abdominal fluid is effusion.	COL1A1	c.3541G>A	Pathogenic
36	Zhang L, et al	10	26	Ultrasound showed that the fetus was short limbs and oligohydramnios	COL1A2	c.1072G>A	Pathogenic
37	Zhang L, et al	11	23	G3P0. G1G2: Ultrasound suggests that fetal osteogenesis imperfecta may be involved;G3: Ultrasound suggests the right femoral flexion.	COL1A2	c.1279G>A	Likely pathogenic
38	Zhang L, et al	12	19+6	G2P0. The bilateral femurs were severely deformed and bent, and the tibia and fibula were short curved	COL1A2	c.1378G>A	Pathogenic
39	Zhang L, et al	13	24	Ultrasound showed that the fetal long bone is short and small, humerus and femur bend into an angle, bilateral foot varus	COL1A2	c.1433G>A	Pathogenic
40	Zhang L, et al	14	20+1	Clinical suspicion of fetal occipital bone defect near the top of skull. Meningocele to be discharged, short long bones of limbs, dysplasia of middle phalanx of little fingers of both hands, unclear display of cerebellar vermis, slightly poor ossification of vertebral arch and vertebral ossification center, and enhanced echo of fetal renal parenchyma	COL2A1	c.3158G>A	Likely pathogenic
41	Zhang L, et al	15	22	The long bones of limbs are short, the ribs are short, and the thorax is narrow	DYNC2H1	c.1151C>T	Likely pathogenic
						c.4351C>T	Pathogenic
42	Zhang L, et al	16	20	The humerus and femur were short and small; the first fetus had short limbs and narrow chest	DYNC2H1	c.7276C>T	Likely pathogenic
						c.2395_2397del	Likely pathogenic
43	Zhang L, et al	17	37	The left femur and humerus are short, clinical suspicion of cartilage dysplasia	EBP	c.451C>T	Pathogenic
44	Zhang L, et al	18	23	The right radius of fetus was absent, and the development of radius was abnormal in G1 and G2.	FANCE	c.1111C>T	Likely pathogenic
45	Zhang L, et al	19	24	The fetus has short limbs.	FGFR3	c.742C>T	Pathogenic
46	Zhang L, et al	20	23	The fetus has short limbs.	FGFR3	c.742C>T	Pathogenic
47	Zhang L, et al	21	31	Fetal skeletal dysplasia, clinical suspicion of osteogenesis imperfecta	FGFR3	c.1138G>A	Pathogenic
48	Zhang L, et al	22	28+2	The fetus had short limbs and curved right femur	FGFR3	c.1138G>A	Pathogenic
49	Zhang L, et al	23	24	The fetal limbs were significantly short and the curvature of some long bones was increased, the thorax is narrow, and the echo of sacrococcygeal skeleton of fetal spine changes	FGFR3	c.1138G>A	Pathogenic
50	Zhang L, et al	24	32	Short limbs, bilateral femur and left fibula proximal bending angle	FGFR3	c.1138G>A	Pathogenic
51	Zhang L, et al	25	29+5	G2P0, the previous embryo stopped, and the present ultrasound showed that the fetal limb long bone was short	FGFR3	c.1620C>G	Pathogenic
52	Zhang L, et al	26	25	Fetal femur and humerus are less than gestational age; amniotic fluid is excessive	FGFR3	c.1620C>A	Pathogenic
53	Zhang L, et al	27	20	Ultrasound suspicion of fetal osteodysplasia,fetal septum pellucidum is not shown and cerebellar vermis is missing.	FGFR3	c.1948A>G	Pathogenic
54	Zhang L, et al	28	18	The long bones of fetal limbs are short and slightly curved	FGFR3	c.2420G>T	Pathogenic
55	Zhang L, et al	29	17	At 22 weeks of the first pregnancy, ultrasound showed that "fetal limbs were short and bent into an angle". At 17 weeks of gestation, fatal osteodysplasia was considered by color Doppler ultrasound; at 26 weeks of gestation, the fetal head was strawberry shaped, the bridge of nose was flat, the chest gallery was narrow, the ribs were short, the bilateral humerus, radius, femur, tibia and fibula w…	IFITM5	c.119C>T	Likely pathogenic
56	Zhang L, et al	30	17	G3P0. At 11 weeks, fetal neck water sac tumor was found by ultrasound, and at 17 weeks, fetal legs were bent by ultrasound. G1 spontaneous abortion, G2 fetal neck water sac tumor induced labor.	IFT122	c.1642-1G>A	Pathogenic
						c.3167A>C	Likely pathogenic
57	Zhang L, et al	31	21	Fetal bone dysplasia; similar in G1.	PLOD2	c.202G>T	Likely pathogenic
						c.1042dupT	Pathogenic
58	Zhang L, et al	32	25+1	Adverse pregnancy history; fetal long bone dysplasia, suspected fracture.	PPIB	c.252delA	Pathogenic
						c.421delG	Pathogenic
59	Zhang L, et al	33	22	The fetus has short limbs.	SBDS	c.258+2T>C	Pathogenic
60	Zhang L, et al	34	20	Fetal cardiac dysplasia, left upper limb dysplasia	TBX5	c.765T>A	Pathogenic
61	Zhang L, et al	35	29	The fetal right hand syndactyly, left split foot, G1 have similar situation.	TP63	c.956G>A	Likely pathogenic
62	Yang K, et al(2019)	1	16	Thick nuchal translucency(NT) ,shortened limbs	SLC26A2	c.292T>C	Likely pathogenic
						c.1018 1020del	Pathogenic
63	Yang K, et al(2019)	2	22	Shortened,slightly curved limbs,polyhydramnios	FGFR3	c.742C>T	Pathogenic
64	Yang K, et al(2019)	3	16	Seemingly skeletal dysplasia	FLNB	c.601G>A	Likely pathogenic
65	Yang K, et al(2019)	5	16	Shortened limbs	FGFR3	c.1138G>A	Pathogenic
66	Yang K, et al(2019)	6	23	Osteogenic dysplasia and seemingly occult spina bifida	FLNB	c.685T>C	Pathogenic
67	Yang K, et al(2019)	8	29	Thick NT,short femur and stiffened leg joints	TMEM38B	c.344C>A	Pathogenic
						loss 1 (exon:3-4)	Pathogenic
68	Yang Y, et al(2022)	1	22	Skull ossifca_x005f_x0002_tion abnor mality, short and curved long bones	PPIB	c.509G>A	Likely pathogenic
69	Yang Y, et al(2022)	2	17	Skull ossifca_x005f_x0002_tion abnor mality, short and curved long bones, bell-shaped thorax, verte bral column abnormality	CHST3	c.437C>A	Likely pathogenic
70	Yang Y, et al(2022)	3	24	Short and curved long bones	COL1A1	c.2605G>T	Likely pathogenic
71	Yang Y, et al(2022)	4	25	Skull ossifca_x005f_x0002_tion abnor mality, short and curved long bones, bell-shaped thorax, Nasal bone hypo plasia	COL1A1	c.1804G>A	Likely pathogenic
72	Yang Y, et al(2022)	5	17	Short and curved long bones	FGFR3	c.742C>T	Pathogenic
73	Huang, et al	1	29+4	Z-score of femur shortening:-9.705,short tibia,fibula,humerus,ulna and radius, femur fracture, angulated humerus	COL1A1	c.957+1G>T	Pathogenic
74	Huang, et al	2	25+1	Z-score of femur shortening:-4.134,bowing of the legs	COL1A1	c.3118G>A	Pathogenic
75	Huang, et al	3	28+0	Z-score of femur shortening:-4.626,femur fracture, tibial bowing	COL1A2	c.3277G>A	Pathogenic
76	Huang, et al	4	29+3	Z-score of femur shortening:-2.776,short tibia,fibula,humerus,ulna and radius	COL1A2	c.1801G>A	Pathogenic
77	Huang, et al	5	28+6	Z-score of femur shortening:-5.391,short tibia,fibula and humerus, femoral bowing	COL1A2	c.3034G>A	Pathogenic
78	Huang, et al	6	25+5	Z-score of femur shortening:-4.28,short tibia,humerus,ulna and radius, talipes equinovarus, micrognathia, abnormal posturing of the arms	COL2A1	c.1439G>A	Likely pathogenic
79	Huang, et al	7	30+5	Z-score of femur shortening:-2.535,short tibia,fibula,humerus and radius	COL2A1	c.3580G>C	Likely pathogenic
80	Huang, et al	8	23+6	Z-score of femur shortening:-4.664,short tibia,fibula,humerus,ulna and radius, cleft palate	COL2A1	c.3472G>A	Likely pathogenic
81	Huang, et al	9	29+5	Z-score of femur shortening:-4.276,short tibia,fibula,humerus,ulna and radius	CUL7	c.4855C>T	Likely pathogenic
						c.4429NoC>T	Pathogenic
82	Huang, et al	10	24+2	Z-score of femur shortening:-5.186,short tibia,fibula,humerus,ulna and radius, increased nuchal translucency	CUL7	c.2260C>T	Likely pathogenic
						c.3333del	Likely pathogenic
83	Huang, et al	11	14+5	Z-score of femur shortening:-3.42,short tibia,fibula,humerus and radius, absence of the fibula, tricuspid regurgitation	DYNC2H1	c.6808C>T	Likely pathogenic
						c.4267C>T	Likely pathogenic
84	Huang, et al	12	24+2	Z-score of femur shortening:-6.289,hypoplasia of the nasal bone, narrow thorax, , spinal dysplasia, thickened skin	EBP	c.214T>C	Likely pathogenic
85	Huang, et al	13	27+4	Z-score of femur shortening:-4.725,femoral bowing, enlarged kidneys, trigonocephaly	FGFR3	c.1138G>A	Pathogenic
86	Huang, et al	14	24+5	Z-score of femur shortening:-4.143,short fibula,humerus,ulna and radius, increased nuchal translucency	FGFR3	c.1138G>A	Pathogenic
87	Huang, et al	15	24+6	Z-score of femur shortening:-15.076,narrow thorax, increased nuchal translucency, cerebellar dysplasia	FGFR3	c.746C>G	Pathogenic
88	Huang, et al	16	27+2	Z-score of femur shortening:-4.003,fetal growth restriction, short tibia,fibula,humerus,ulna and radius	FGFR3	c.1138G>A	Pathogenic
89	Huang, et al	17	31+6	Z-score of femur shortening:-4.529,fetal growth restriction, , polyhydramnios	FGFR3	c.1138G>A	Pathogenic
90	Huang, et al	18	36+6	Z-score of femur shortening:-6.423,short tibia,fibula,humerus,ulna and radius	FGFR3	c.1138G>A	Pathogenic
91	Huang, et al	19	31+0	Z-score of femur shortening:-4.801,short humerus	FGFR3	c.1620C>A	Pathogenic
92	Huang, et al	20	29+6	Z-score of femur shortening:-3.956,short humerus,ulna and radius	FGFR3	c.1138G>A	Pathogenic
93	Huang, et al	21	26+6	Z-score of femur shortening:-3.149,short humerus,ulna and radius	FGFR3	c.1138G>A	Pathogenic
94	Huang, et al	22	30+1	Z-score of femur shortening:-4.611,short tibia,fibula,humerus,ulna and radius, cerebellar hypoplasia	FGFR3	c.1138G>A	Pathogenic
95	Huang, et al	23	20+1	Z-score of femur shortening:-7.094,short tibia,fibula,humerus,ulna and radius	FGFR3	c.742C>T	Pathogenic
96	Huang, et al	24	29+4	Z-score of femur shortening:-4.603,short tibia,fibula,humerus,ulna and radius, femoral bowing	FGFR3	c.1138G>A	Pathogenic
97	Huang, et al	25	36+3	Z-score of femur shortening:-5.066,short tibia,fibula,humerus,ulna and radius, femoral bowing	FGFR3	c.1138G>A	Pathogenic
98	Huang, et al	26	27+0	Z-score of femur shortening:-11.017,short tibia,fibula,humerus,ulna and radius, femoral bowing	FGFR3	c.1118A>G	Pathogenic
99	Huang, et al	27	23+0	Z-score of femur shortening:-8.886,short tibia,fibula,humerus,ulna and radius, dumbbell-shaped femur	FGFR3	c.742C>T	Pathogenic
100	Huang, et al	28	32+0	Z-score of femur shortening:-5.477,short tibia,fibula,humerus,ulna and radius, polyhydramnios	FGFR3	c.1138G>A	Pathogenic
101	Huang, et al	29	35+2	Z-score of femur shortening:-5.287,bilateral talipes equinovarus, short and bowed humerus, relatively short spine, cleft palate	FLNB	c.4664G>A	Likely pathogenic
102	Huang, et al	30	21+2	Z-score of femur shortening:-6.253,short femur, femoral bowing, angulated ulna and radius, intracranial cystic lesion, oligohydramnios	GLI3	c.3172C>T	Pathogenic
103	Huang, et al	31	32+5	Z-score of femur shortening:-2.34,fetal growth restriction, , umbilical vein varix	NR2F1	c.1117C>T	Pathogenic
104	Huang, et al	32	19+0	Z-score of femur shortening:-9.161,short tibia,fibula,humerus,ulna and radius, dumbbell-shaped femur	PPIB	c.509G>A	Likely pathogenic
105	Huang, et al	33	19+3	Z-score of femur shortening:-7.405,short tibia,fibula,humerus,ulna and radius, femoral bowing, angulated tibia and fibula	PPIB	c.509G>A	Likely pathogenic
106	Huang, et al	34	28+6	Z-score of femur shortening:-9.055,short tibia,fibula,humerus,ulna and radius, spina bifida occulta, agenesis of corpus callosum, cerebellar dysplasia, cleft palate, echogenic fetal bowel	PYCR1	c.575G>T	Likely pathogenic
						c.345del	Likely pathogenic
107	Huang, et al	35	26+1	Z-score of femur shortening:-2.867,thickened nuchal skin fold, ventricular hypertrophy, battledore placenta	RAF1	c.770C>T	Pathogenic
108	Huang, et al	36	31+4	Z-score of femur shortening:-3.521,short humerus	RARB	c.1160G>A	Likely pathogenic
109	Huang, et al	37	32+3	Z-score of femur shortening:-2.166,dilated fourth ventricle, cleft palate, atrial septal defect and ventricular septal defect, duplication of renal pelvis, echogenic fetal bowel, single umbilical artery	SMARCA4	c.2653C>T	Pathogenic
110	Huang, et al	38	28+2	Z-score of femur shortening:-6.867,abnormality of the vertebral column, short and curved long bones	TRPV4	c.1412_1414del	Pathogenic
111	Kucinska-Chahwan et al.	1	23	Micrognathia, polyhydramnios in III trimester	BMP2	c.840_841insAACAC	Pathogenic
112	Kucinska-Chahwan et al.	30	14	Decreased skull ossification, short ribs, short limbs, multiple fractures	COL1A2	c.2486G>A	Likely pathogenic
113	Kucinska-Chahwan et al.	31	17	Decreased skull ossification, short ribs, short limbs, multiple fractures	COL1A2	g.94053760G>A	Likely pathogenic
114	Kucinska-Chahwan et al.	32	29	Short ribs, mesomelia	COL2A1	c.4313_4314delinsAA	Pathogenic
115	Kucinska-Chahwan et al.	33	13	Short ribs, short limbs	COL2A1	c.2815G>T	Likely pathogenic
116	Kucinska-Chahwan et al.	34	19	Short ribs, short limbs	FGFR3	c.1118A>G	Pathogenic
117	Kucinska-Chahwan et al.	40	22	Frontal bossing, short ribs, short limbs, ventriculomegaly	FGFR3	c.742C>T	Pathogenic
118	Kucinska-Chahwan et al.	41	14	Cloverleaf skull, short ribs, short limbs, pyelectasis, polyhydramnios in III trimester	FGFR3	c.1612A>G	Pathogenic
119	Kucinska-Chahwan et al.	42	33	Short ribs, short limbs, postaxial hand polydactyly bilateral, AVSD, HAA	EVC	c.33_34del	Pathogenic
						c.33_34del	Pathogenic
120	Kucinska-Chahwan et al.	43	14	Micrognathia, short ribs, short humerus, bowed humerus, absent forearm bilateral, absent hand bilateral, diaphragmatic hernia,multicystic kidneys, thickened NF;	NIPBL	c.7319dup	Pathogenic
121	Kucinska-Chahwan et al.	44	16	Elbow flexion contracture bilateral, knees fixed extension bilateral, fetal akinesia sequence, choroid plexus cyst, hydrops fetalis;	BICD2	c.2100C>A	Likely pathogenic
122	Kucinska-Chahwan et al.	45	15	Elbow flexion contracture bilateral, knee flexion contracture bilateral, talipes bilateral, fetal akinesia sequence, abnormally shaped abdomen(protuberant abdomen);	NEK9	c.115_116dup	Pathogenic
						c.1615T>C	Likely pathogenic
123	Kucinska-Chahwan et al.	46	20	Disproportionate short trunk, elbow flexion contracture bilateral, knee flexion contracture bilateral, talipes bilateral, fetal akinesia sequence, lissencephaly, cerebellar hypoplasia, cleft upper lip, microphthalmia	PHGDH	c.1447_1462del	Pathogenic
						c.1447_1462del	Pathogenic
124	Kucinska-Chahwan et al.	47	22	Overlapping fingers bilateral, knees fixed extension bilateral, talipes bilateral, hydrops fetalis, polyhydramnios;	ACTA1	c.478G>A	Pathogenic
125	Kucinska-Chahwan et al.	49	17	Postaxial hand polydactyly bilateral, talipes bilateral, LAI, TAPVR	DHCR7	c.452G>A	Pathogenic
						c.452G>A	Pathogenic
126	Kucinska-Chahwan et al.	51	18	Absence of the sacrum, talipes bilateral, AVSD, LAI, interrupted inferior vena cava with azygous continuation;	PIEZO2	c.140C>A	Likely pathogenic
127	Bai, et al	11	24+6	Short limb deformities: narrow thorax, short and bowed limbs.	FGFR3	c.742C>T	Pathogenic
128	Bai, et al	12	19+5	Short limb deformities: macrocephaly, narrow thorax, short and bowed limbs.	FGFR3	c.742C>T	Pathogenic
129	Bai, et al	13	26+5	Short limb deformities: short limbs.	FGFR3	c.835A>T	Pathogenic
130	Bai, et al	14	32+4	Short limb deformities: short limbs, poorly ossified skull.	FGFR3	c.1138G>A	Pathogenic
131	Bai, et al	15	24	Short limb deformities: short and bowed limbs.	FGFR3	c.1949A>T	Pathogenic
132	Bai, et al	16	20	Short limb deformities: short and obvious bowing with angulation in limbs, lower limbs flexion, poorly ossified skull halo, compressible head.	COL1A1	c.1094G>T	Pathogenic
133	Bai, et al	17	18+	Short limb deformities: short and angled limbs, wavy-shaped ribs, poorly ossified skull.	COL1A2	c.3134G>A	Likely pathogenic
134	Bai, et al	18	22	Short limb deformities: short limds, bowed femurs, low echo of skull with slightly flattened.	COL1A2	c.2835+1G>T	Pathogenic
135	Bai, et al	19	35	Short limb deformities: short limbs.	COL2A1	c.3121G>A	Pathogenic
136	Bai, et al	20	22+5	Short limb deformities: short limbs, bilateral foot varus, poorly ossified cervical vertebra.	COL2A1	c.2213G>T	Likely pathogenic
137	Bai, et al	21	23	Other skeletal dysplasia: craniosynostosis.	FGFR2	c.755C>G	Pathogenic
138	Bai, et al	22	27	Short limb deformities: short limbs.	RMRP	n.181G>A	Likely pathogenic
						n.70G>A	Likely pathogenic
139	Bai, et al	26	19+4	Short limb deformities: narrow thorax, short and curved limbs.	FGFR3	c.742C>T	Pathogenic
140	Bai, et al	27	24	Short limb deformities: narrow thorax, short and curved limbs, poorly ossified lumbar vertebrae, polyhydramnios.	FGFR3	c.742C>T	Pathogenic
141	Bai, et al	28	19+5	Short limb deformities: short femur.	FGFR3	c.742C>T	Pathogenic
142	Bai, et al	29	19	Short limb deformities: short limbs.	FGFR3	c.742C>T	Pathogenic
143	Bai, et al	30	33	Short limb deformities:short femur.	FGFR3	c.1138G>A	Pathogenic
144	Bai, et al	31	31+2	Short limb deformities: short limbs.	FGFR3	c.1138G>A	Pathogenic
145	Bai, et al	32	29+4	Short limb deformities: short limbs.	FGFR3	c.1138G>A	Pathogenic
146	Bai, et al	33	28	Short limb deformities: obvious short with bowing in limbs.	FGFR3	c.1138G>A	Pathogenic
147	Bai, et al	34	32	Short limb deformities: obvious short in limbs.	FGFR3	c.1138G>A	Pathogenic
148	Bai, et al	35	32	Short limb deformities: short and bowed limbs, macrocephaly.	FGFR3	c.1138G>C	Pathogenic
149	Bai, et al	36	20	Short limb deformities: short limbs with telephone receiver shape.	COL1A1	c.2371G>A	Likely pathogenic
150	Bai, et al	37	23+4	Short limb deformities: short limbs with telephone receiver shape, poorly ossified skull.	COL1A1	c.1670G>A	Likely pathogenic
151	Bai, et al	38	23+1	Short limb deformities: short femur.	COL1A1	c.4115A>C	Likely pathogenic
152	Bai, et al	39	14+	Short limb deformities: short femur.	COL1A1	c.2399G>A	Likely pathogenic
153	Bai, et al	40	17+1	Short limb deformities: short and curved limbs, fixed posturing of limbs.	COL1A2	c.1928G>A	Likely pathogenic
154	Bai, et al	41	16	Short limb deformities: short and curved limbs, abnormal posturing of lower limbs.	COL1A2	c.2189G>A	Likely pathogenic
155	Bai, et al	42	13	Short limb deformities: short limbs. Positive pregnancy history.	COL2A1	c.2303G>T	Likely pathogenic
156	Bai, et al	43	16	Short limb deformities: short femurs.Positive pregnancy history.	DYNC2H1	c.2947-2A>G	Likely pathogenic
						c.7720G>A	Likely pathogenic
157	Bai, et al	44	27+2	Short limb deformities: short limbs, narrow thorax, polydactyly. Positive pregnancy history.	DYNC2H1	c.10606C>T	Likely pathogenic
						c.8954T>G	Likely pathogenic
158	Bai, et al	45	33	Short limb deformities: short limbs, narrow thorax. Positive pregnancy history.	DYNC2H1	c.9182-9185delAGAG	Likely pathogenic
						c.7495C>G	Likely pathogenic
159	Bai, et al	46	16+6	Short limb deformities: short limbs, mild narrow thorax, polydactyly.	DYNC2H1	c.557G>T	Likely pathogenic
						c.7643T>C	Likely pathogenic
160	Bai, et al	47	14	Short limb deformities: short limbs.	DYNC2H1	c.8190G>T	Likely pathogenic
						c.8621delC	Likely pathogenic
161	Bai, et al	48	12	Other skeletal dysplasia: poorly ossified the whole skeletal system, abnormal posturing of upper limbs.	ALPL	c.1282C>T	Pathogenic
						c.407G>A	Pathogenic
162	Bai, et al	49	12	Short limb deformities: short and curved limbs. Positive pregnancy history.	EVC2	c.871-2A>G	Pathogenic
						a deletion of 0.15Mb	Pathogenic
163	Bai, et al	50	13	Other skeletal dysplasia: micrognathia, mandibular=8mm, biparietal diameter=27mm.	GNAI3	c.119G>T	Likely pathogenic
164	Bai, et al	51	33+6	Short limb deformities: short limbs.	NPR2	c.1111C>T	Likely pathogenic
165	Peng, et al	1	17	Short limbs, narrow thorax, collapse of sternum	FGFR3	c.742C>T	Pathogenic
166	Peng, et al	2	17+1	Short limbs, narrow thorax, collapse of sternum, curved femurs	FGFR3	c.742C>T	Pathogenic
167	Peng, et al	3	23	Short limbs, narrow thorax	FGFR3	c.746C>G	Pathogenic
168	Peng, et al	4	26	Short limbs, skull deformation and out of flatness, collapse of sternum	FGFR3	c.746C>G	Pathogenic
169	Peng, et al	5	33	Short limbs, skull deformation and out of flatness, narrow thorax, collapse of sternum	FGFR3	c.1144G>A	Pathogenic
170	Peng, et al	6	32	Short limbs, skull deformation and out of flatness, collapse of sternum,enlarged lateral ventricle, curved femurs	FGFR3	c.1144G>A	Pathogenic
171	Peng, et al	7	32	Short limbs, skull deformation and out of flatness, collapse of sternum,flattened nasal bridge	FGFR3	c.1144G>A	Pathogenic
172	Peng, et al	8	19	Short limbs, narrow thorax, collapse of sternum, horseshoe kidney	FGFR3	c.1118A>G	Pathogenic
173	Peng, et al	9	37+2	Short limbs, skull deformation and out of flatness	FGFR3	c.1138G>A	Pathogenic
174	Peng, et al	10	31+1	Short limbs, skull deformation and out of flatness	FGFR3	c.1138G>A	Pathogenic
175	Peng, et al	11	33+5	Short limbs, skull deformation and out of flatness, collapse of sternum,uneven arrangement of fetal spine	FGFR3	c.1138G>A	Pathogenic
176	Peng, et al	12	31+2	Short limbs, thorax narrow	FGFR3	c.1138G>A	Pathogenic
177	Peng, et al	13	40+2	Short limbs, curved femur	FGFR3	c.1620C>G	Pathogenic
					COMP	c.1255-5C>T	Likely pathogenic
178	Peng, et al	14	20+4	Short limbs, curved femur	COL1A1	c.1192G>T	Likely pathogenic
179	Peng, et al	15	24+1	Short limbs, skull deformation and out of flatness, thorax narrow, collapse of sternum	COL1A1	c.1373G>A	Likely pathogenic
180	Peng, et al	16	21+5	Short limbs, skull deformation and out of flatness, ventricular septal defect,pericardial effusion	COL1A2	c.2422G>T	Likely pathogenic
181	Peng, et al	17	26+4	Short limbs, bilateral foot inversion	COL2A1	c.1358G>T	Likely pathogenic
182	Peng, et al	18	23+3	Short limbs, curved femur	COL2A1	c.3571G>A	Likely pathogenic
183	Peng, et al	19	32	Lumbar spinal stenosis, lateral ventricle enlargement	COL2A1	c.1419C5G>T	Pathogenic
184	Peng, et al	21	16+6	Narrow thorax, collapse of sternum,abduction of lower limb	TRIP11	c.5056C1G>C	Pathogenic
185	Peng, et al	22	13+6	Thickening of fetal body subcutaneous tissue, neck hydrocystoma, curved long bones, bilateral foot inversion	SOX9	c.916dup	Pathogenic
186	Peng, et al	23	23	Short limbs, skull deformation and out of flatness, narrow thorax	LBR	c.1757G>A	Pathogenic
						c.194delG	Pathogenic
187	Peng, et al	24	38+5	Short limbs, enhancement of gallbladder echo	IFT172	c.1513C>T	Likely pathogenic
						c.4540-5T>A	Pathogenic
188	Peng, et al	25	24	Scaphocephaly, absence of bilateral thumbs, hypospadias, pericardial effusion, umbilical cord cyst	FIG4	c.573del	Pathogenic
						c.2174dup	Pathogenic
189	Tang H, et al2021	2	25	Narrow thorax TH = 118mm,short long bones FL = 23mm,HL = 19mm, polydactylia,Renalsinusseparation	DYNC2H1	c.5984C>T	Pathogenic
						c.10606C>T	Pathogenic
190	Tang H, et al2021	3	26	Short and curved long bones,FL = 34mm HL = 36mm, curved cubitus	ALPL	c.984_986del	Pathogenic
						c.1463C>G	Likely pathogenic
191	Tang H, et al2021	4	22	Short and curved long bones,Cloverleaf skull,enteric canal echo enhancement	ALPL	c.984_986del	Pathogenic
						c.2T>C	Pathogenic
192	Tang H, et al2021	5	25	Narrow thorax, short long bones,FL = 24mm HL = 17.6mm, short rib	FGFR3	c.742C>T	Pathogenic
193	Tang H, et al2021	6	24+6	Short long bones,FL = 29.4m,HL = 17mm	COL1A2	c.2189G>T	Pathogenic
194	Tang H, et al2021	10	24	Short limbs, micrognathia,spine misaligned	HSPG2	c.8553del	Likely pathogenic
						c.12532+1G>T	Pathogenic
195	Tang H, et al2021	12	23	Short limbs,narrow thorax,bell-shaped chest,Anasarca,CTR>0.5,pleural effusion	COL1A1	c.3389G>A	Likely pathogenic
196	Tang H, et al2021	13	20	Short long bones with abnormal thorax,NT = 4.4mm	COL1A1	c.1921G>A	Pathogenic
197	Tang H, et al2021	14	25	Short and curved long bones	COL1A2	c.1010G>A	Pathogenic
198	Tang H, et al2021	16	/	Short long bones	FGFR3	c.1138G>A	Pathogenic
199	Deden, et al	8	31	Possible skeletal dysplasia. All long bones <P3, OFC P90.	COL2A1	c.1115G>A	Likely pathogenic
200	Deden, et al	10	18	Long bones <P3, sandal gap feet. Slight bowing in humeri and femora. Narrow thorax.	FGFR3	c.742C>T	Pathogenic
201	Deden, et al	11	22+5	Unilateral bowed and short femur (p10).	COL1A2	c.1009G>A	Pathogenic
202	Deden, et al	13	18	Severe skeletal dysplasia	SLC26A2	c.532C>T	Pathogenic
						c.835C>T	Likely pathogenic
203	Deden, et al	14	22+6	Severe skeletal dysplasia. Narrow and short thorax. No ossification of sacrum. Brachycephaly.	COL2A1	c.1879G>C	Likely pathogenic
204	Deden, et al	17	28+4	Progressive shortening of long bones, deviation of left foot, polyhydramnios. Possibly lethal skeletal dysplasia	COL2A1	c.905C>T	Pathogenic
205	Deden, et al	25	21+3	Short limbs, short ribs, hypertelorism, skull dysmorphism	RUNX2	c.625C>T	Pathogenic
206	Deden, et al	26	22+0	Short limbs (femur P0/P0,1), small stomach, plump hands, polyhydramnios.	COL2A1	c.1286G>A	Likely pathogenic
207	Deden, et al	39	22+3	Mild bowing of femoral bones, normal length	DYNC2H1	c.1151C>T	Pathogenic
						c.11488_11489del	Pathogenic
208	Deden, et al	42	22+0	Bowing of- and short long bones with unequal aspect of skeleton.	COL1A2	c.2152G>T	Likely pathogenic
209	Deden, et al	43	23+0	Suspected skeletal dysplasia: short long bones and narrow thorax. Possibly a heart defect.	NIPBL	c.5044C>T	Pathogenic
210	Chandler, et al	2	13.5	Progressive short limbs,small chest, short ribs	WDR34	c.882G>C	likely pathogenic
211	Chandler, et al	3	12	NT 7 mm, flexion deformities of wrists with single forearm bones and bent humeri, short femurs,pleural effusions	RBM8A	c.-21G>A	pathogenic
212	Chandler, et al	4	13.4	Micromelia, short ribs, unossification vertebral bodies	COL2A1	c.1969G>C	likely pathogenic
213	Chandler, et al	5	30	Late onset rhizomelic long bone shortening	FGFR3	c.833A>G	likely pathogenic
214	Chandler, et al	7	14	Short long bones with acute angulation of femur, humerus and radius	ALPL	c.331G>A	likely pathogenic
215	Chandler, et al	8	20	Mild shortening and bowing of leg bones	COL1A2	c.2835+1G>A	pathogenic
216	Chandler, et al	9	20	Mild shortening and bowing of femurs	IFITM5	c.119C>T	pathogenic
217	Chandler, et al	10	24	Short bowed femora. Other long bones ~3rd percentile	COL1A1	c.2362G>A	pathogenic
218	Chandler, et al	11	21	Short, thick bowed femora, evidence of fractures, humerus short, abnormal shape	P3H1	c.2041C>T	pathogenic
219	Chandler, et al	12	20	Long bones <3rd percentile, small chest but ribs not short; no evidence of fractures	OBSL1	c.1273dup	pathogenic
220	Chandler, et al	13	22.4	Short long bones, epiphyseal stippling, contractures, irregular ossification of ribs	EBP	c.451C>T	pathogenic
221	Chandler, et al	14	26	All long bones and chest <5th percentile; bowed femora, talipes	COL1A1	c.2024_2028 +1del	pathogenic
222	Chandler, et al	16	/	Short bowed and curved long bones, narrow chest, FL:AC ratio 0.06	COL1A1	c.3132_3140del	pathogenic
223	Han, et al	1	28	Short long bones with femur shaped like telephone receiver; small thorax	FGFR3	c.742C>T	Pathogenic
224	Han, et al	2	16	Short long bones with bowed femurs; small thorax	FGFR3	c.742C>T	Pathogenic
225	Han, et al	3	16	Short long bones; a large head; occipital bone defect; small thorax	FGFR3	c.1954A>G	Pathogenic
226	Han, et al	4	25	All long bones <5th centile; a large head; "collar hoop" sign	FGFR3	c.1144G>A	Pathogenic
227	Han, et al	5	22	All long bones <5th centile; polyhydramnios	FGFR3	c.1144G>A	Pathogenic
228	Han, et al	6	24	Short long bones; “collar hoop” sign; left ventriculomegaly (12 mm)	FGFR3	c.1144G>A	Pathogenic
229	Han, et al	7	21	Short long bones; small thorax	COL2A1	c.1654G>A	Likely pathogenic
230	Han, et al	8	22	Short long bones with bowed femurs; club feet	COL1A1	c.3407G>C	Likely pathogenic
231	Han, et al	9	18	Short long bones with bowed femurs	COL1A1	c.1084G>T	Likely pathogenic
232	Han, et al	10	24	Short long bones with bowed femurs	COL1A1	c.4249-3_4249-2delCA	Likely pathogenic
233	Han, et al	11	18	Short long bones with bowed femurs	COL1A1	c.3118G>A	Pathogenic
234	Han, et al	12	22	Short long bones with bowed humeri and femurs	COL1A1	c.3226G>A	Pathogenic
235	Han, et al	13	16	Short long bones; small thorax	COL1A1	c.1094G>T	Likely pathogenic
236	Han, et al	14	24	Short long bones with bowed femurs	COL1A1	c.3470G>T	Likely pathogenic
237	Han, et al	15	28	All long bones <3rd centile; small thorax	COL1A1	c.986G>T	Likely pathogenic
238	Han, et al	16	24	NT 4.5 mm; short long bones with bowed femurs	COL1A2	c.1801G>A	Likely pathogenic
239	Han, et al	17	22	Short long bones with bowed femurs	COL1A2	c.596G>A	Likely pathogenic
240	Han, et al	18	22	Short long bones with bowed femurs	COL1A2	c.3305G>A	Likely pathogenic
241	Han, et al	19	16	Short long bones; small thorax	IFITM5	c.119C>T	Pathogenic
242	Han, et al	20	17	Short and bowed femurs; club feet	SOX9	c.1005G>A	Likely pathogenic
243	Han, et al	22	24	Short femurs; partial absence of metacarpal and phalangeal bone; rocker-bottom foot; cerebellar hypoplasia; hypoplasia of septum pellucidu; binocular cataract	PHGDH	c.511-5A>G	Likely pathogenic
244	Han, et al	23	22	Short long bones; reduced head circumference; increased nuchal fold	ALG1	c.773C>T	UPD likely pathogenic
245	Han, et al	24	30	All long bones <3th centile; polyhydramnios	SLC35A2	c.1A>G	Likely pathogenic
246	Tang J, et al2020	1	21+5	HC < 5, FL < 5%,Severe short limb dwarfism; bowing of the long bones,Narrow thorax,Umbilical cord cyst	LBR	c.272delC	Pathogenic
						c.1534C>T	Pathogenic
247	Tang J, et al2020	2	17+5	FL < 5%,Short long bones; bowing of the long bones,Narrow thorax,Decreased skull ossification	COL1A2	c.1496G>A	Pathogenic
248	Tang J, et al2020	3	31+4	FL < 5%,short long bones,Abnormality of the placenta,polyhydramnios	COL2A1	c.1402G>A	Pathogenic
249	Tang J, et al2020	4	30+5	HC < 5%,AC < 5%,FL<5%,Severe short limb dwarfism,Narrow thorax,Abnormality of the frontal bone,polyhydramnios	FGFR3	c.1138G>A	Pathogenic
250	Tang J, et al2020	5	38+6	FL<5%,short long bones	FGFR3	c.1138G>A	Pathogenic
251	Tang J, et al2020	6	21+4	FL < 5%,short long bones	FGFR3	c.742C>T	Pathogenic
252	Liu, et al	6	25	Cleft lip and palate, right kidney cystiuc dysplasia, bilateral foot fissure, and syndactyly, partially absent fingers of both hands	TP63	c.952C>T	Pathogenic
253	Liu, et al	7	24	Fetal bilateral femoral angulation deformity, fetal heart ventricular septal defect	POR	c.1370G>A	Pathogenic
						c.744C>G	Pathogenic
254	Liu, et al	8	30	Right foor inversion, bilateral rocker bottom feet, scoliosis, spina bifida occulta	CHRNG	c.13C>T	Pathogenic
						c.202C>T	Pathogenic
255	Liu, et al	16	23	Short limb-incomplete ostegenesis?	COL1A1	c.1678G>A	Pathogenic
256	Liu, et al	17	22	Short limb-incomplete ostegenesis	COL1A2	c.1774G>A	Pathogenic
257	Liu, et al	18	22	Short limbs	COL1A2	c.1072G>A	Pathogenic
258	Liu, et al	19	22	Short fetus limbs: cartilage hypoplasia	COL2A1	c.3013G>A	Pathogenic
259	Liu, et al	21	15	Short limbs, ventricular septal defect	COL11A2	c.966dupC	Pathogenic
						c.1773 + 8T>A	Pathogenic
260	Liu, et al	22	24	Abnormal long bones in fetal limbs, narrow chest	EBP	c.440G>A	Pathogenic
261	Liu, et al	23	25	Short fetal limbs (chronic dysgenesis)	FGFR3	c.742C>T	Pathogenic
262	Liu, et al	24	25	Short limbs (cartilage hypoplasia)	FGFR3	c.742C>T	Pathogenic
263	Liu, et al	25	21	Short limbs	FGFR3	c.742C>T	Pathogenic
264	Liu, et al	26	21	Short limbs	FGFR3	c.742C>T	Pathogenic
265	Liu, et al	27	287	Short limbs	FGFR3	c.1144G>A	Pathogenic
266	Liu, et al	28	25	Short limbs	FGFR3	c.1124A>G	Pathogenic
267	Liu, et al	29	15	Achondroplasia	FGFR3	c.2426G>C	Pathogenic
268	Tolusso, et al	2	28+2	Megalencephaly, polymicrogyria, gray matter heterotopia,enlarged globes with proptosis,thickened chin soft tissue,ambiguous genitalia	AKT1	c.49G>A	Pathogenic
269	Tolusso, et al	3	30+2	Arthrogryposis and hydrops;previous sibling with similar presentation	SCN4A	c.608T>A	Pathogenic
						c.175G>T	Pathogenic
270	Tolusso, et al	4	25+3	Severely hypoplastic nose,choanal stenosis, hypertelorism,micrognathia, cleft palate,hypogenesis of the corpus callosum, pelvocaliectasis	KANSL1	c.808_809del	Pathogenic
271	Tolusso, et al	5	26+1	Microphthalmia, cleft palate,micrognathia, pectus excavatum,horseshoe kidney, hypoplastic left heart, polyhydramnios	KMT2D	c.9787_9791dup	Pathogenic
272	Tolusso, et al	6	28+6	Arthrogryposis,deficient muscle mass, scoliosis,micrognathia, cleft palate, frontal bossing, soft tissue edema, small VSD, polyhydramnios	NEB	c.13147C>T	Pathogenic
						c.25093C>T	Pathogenic
273	Tolusso, et al	7	28+5	Short limbs, micrognathia, bell_x005f shaped chest, generalized edema, hypoplastic left heart	COL2A1	c.1358G>T	Pathogenic
274	Tolusso, et al	9	36	Severe micrognathia, cleft palate,midface hypoplasia, short ribs,pulmonary hypoplasia,polyhydramnios	ALPL	c.130C>T	Likely pathogenic
275	Tolusso, et al	10	/	Hydrops, fetal akinesia,micrognathia, bilateral clubfoot	IGHMBP2	c.1488C>A	Pathogenic
					NEB	c.24632_24633del	Pathogenic
276	Zhou, et al	1	31+4	FL < 2.3th,Long bones all <5th,Polyhydramnios	FGFR3	c.1620C>G	Pathogenic
277	Zhou, et al	2	24+3	FL < 2.3th,Shortshort (< 5th), curved long bones; fractures suspected,Trident hands, short trunk, narrow thorax,Macrocephaly; distorted facial profile; flattened nasal bridge	FGFR3	c.742C>T	Pathogenic
278	Zhou, et al	3	23	Very short limbs,Narrow thorax,FGR	FGFR3	c.742C>T	Pathogenic
279	Zhou, et al	4	26+2	FL < 2.3th,Long bones <5th; short, curved limbs,Narrow thorax,Macrocephaly;,frontal bossing,Polyhydramnios	FGFR3	c.742C>T	Pathogenic
280	Zhou, et al	5	23+4	FL < 2.3th,Short (< 5th), curved long bones,Narrow thoracic cage; high cardio‐thoracic ratio	FGFR3	c.742C>T	Pathogenic
281	Zhou, et al	6	19+1	FL < 2.3th,Long bones <5th; short lower limbs with angulated femoral and tibiofibula deformity	COL1A2	c.1378G>A	Pathogenic
282	Zhou, et al	7	23+5	FL < 2.3th,Short, curved femurs,Thoracic circumference less than abdominal circumference	COL1A2	c.982G>A	Pathogenic
283	Zhou, et al	8	26+2	FL < 2.3th,Long bones <5th,Severe FGR	IHH	c.283_285delGAG	Pathogenic
284	Zhou, et al	9	24+1	FL < 2.3th,Long bones <5th; angulated long bone deformity,Talipes equinovarus, narrow thorax,Flattened nasal bridge	COL2A1	c.2518‐2A>G	Likely pathogenic
285	Aggarwal, et al	2	/	Multiple joint contractures	FBN1	c.6004C>T	Pathogenic/likely pathogenic variants
					FBN2	c.2945G>T	Pathogenic/likely pathogenic variants
286	Aggarwal, et al	6	/	Short limbs, decreased sulci and gyri	CRTAP	c.634C>T	Pathogenic/likely pathogenic variants
287	Aggarwal, et al	7	/	Arthrogryposis multiplex congenita	RYR1	c.4481T>C	Pathogenic/likely pathogenic variants
						c.5628_5630del	Pathogenic/likely pathogenic variants
288	Aggarwal, et al	8	/	Short bones, ventriculomegaly	ALDH18A1	c.1273C>T	Pathogenic/likely pathogenic variants
289	Aggarwal, et al	13	/	IUD, Short bones, hydronephrosis, cardiomegaly, cerebellar hypoplasia	ALG3	c.221A>G	Pathogenic/likely pathogenic variants
290	Aggarwal, et al	18	/	Short bones, Cardiac defect, Renal abnormalities	FGFR3	c.1519G>A	Pathogenic/likely pathogenic variants
291	Jelin, et al	1	12+1	Micromelia，Small chest, small stomach, polyhydramnios, bilateral clubfeet, lethal	COL2A1	c.1340G>A	Pathogenic/likely pathogenic variants
292	Jelin, et al	2	12+6	Micromelia，Abnormal bowing, 90-degree angle in right mid-femur and mid-humerus,improvement with advancing gestational age, consistent with hypophosphastasia	ALPL	c.648+1G>A	Pathogenic/likely pathogenic variants
						c.454C>T	Pathogenic/likely pathogenic variants
293	Jelin, et al	3	13+4	Mesomelia，Hitchhiker thumbs, abnormal,curvature of the spine (kyphosis/lordosis) bilateral syndactyly of hands, bilateral clubbed feet,abduction of knees	CANT 1	c.643G>T	Pathogenic/likely pathogenic variants
294	Jelin, et al	4	14+1	Micromelia,Hypoplastic left scapula, bell-shaped chest with short ribs, echogenic kidneys, bilateral clubbed feet possible cleft lip, lethal	NEK1	c.3576G>A	Pathogenic/likely pathogenic variants
295	Jelin, et al	5	19+6	Micromelia,Multiple fractures of the long bones consistent with OI type III, lethal	COL1A1	c.1156G>A	Pathogenic/likely pathogenic variants
296	Jelin, et al	7	20+4	Micromelia,Handlebar scapula, bell-shaped chest with short ribs, jagged metaphyses, lethal	DYNC2H1	c.4260+G>A	Pathogenic/likely pathogenic variants
						c.7594C>T	Pathogenic/likely pathogenic variants
297	Jelin, et al	9	33+1	Rhizomelia,Widened metaphyses at the femurs,foreshortened ribs, mildly-bell-shaped thorax, urinary tract dilation	FGFR3	c.1620C>G	Pathogenic/likely pathogenic variants
298	Yadava, et al	2	22	Short long bones, bell‐shaped chest, clubbed feet, abnormal skull shape	COL1A2	c.1208G>A	Pathogenic/likely pathogenic variants
299	Yadava, et al	3	21	Choroid plexus cysts, thickened nuchal fold, skin edema, clenched hands	RASPN	c.484G>A	Pathogenic/likely pathogenic variants
						c.484G>A	Pathogenic/likely pathogenic variants
300	Yadava, et al	4	12	Encephalocele, mesomelic shortening of tibias, bilateral clubbed feet	TCTN3	c. 550C>T	Pathogenic/likely pathogenic variants
						c. 550C>T	Pathogenic/likely pathogenic variants
301	Vora, et al	1	/	Skeletal dysplasia, shortened long bones, and bowing	COL1A1	c.1875+1G>A	Likely pathogenic
